# Supplementary material for: Mapping the Antibody Repertoires in Ferrets with Repeated Influenza A/H3 Infections: Is Original Antigenic Sin Really “Sinful”?
Source: Viruses. 2023 Jan 28;15(2):374. doi: 10.3390/v15020374 (PMC9959794; doi:10.3390/v15020374)
Supplement: Supplementary file 1 [file viruses-15-00374-s001.zip]

Archive with 1 entries (1 files):
- viruses-2169529-supplementary.pdf
